# Supplementary material for: Characterization of Molting Process during the Different Developmental Stages of the Diamondback Moth Plutella xylostella
Source: Insects. 2022 Mar 15;13(3):289. doi: 10.3390/insects13030289 (PMC8950211; doi:10.3390/insects13030289)
Supplement: Supplementary file 1 [file insects-13-00289-s001.zip]

Archive with 16 entries (16 files):
- figureS1.tif
- figureS2.tif
- videoS1.mp4
- videoS10.mp4
- videoS11.mp4
- videoS12.mp4
- videoS13.mp4
- videoS14.mp4
- videoS2.mp4
- videoS3.mp4
- videoS4.mp4
- videoS5.mp4
- videoS6.mp4
- videoS7.mp4
- videoS8.mp4
- videoS9.mp4
